# Supplementary material for: Analysis of Gene Differences Between F and B Epidemic Lineages of Bandavirus Dabieense
Source: Microorganisms. 2025 Jan 28;13(2):292. doi: 10.3390/microorganisms13020292 (PMC11857831; doi:10.3390/microorganisms13020292)
Supplement: Supplementary file 1 [file microorganisms-13-00292-s001.zip]

Archive with 8 entries (8 files):
- Supplementary Figure 1.jpg
- Supplementary Figure 2.jpg
- Supplementary Figure 3.jpg
- Supplementary Table 1.pdf
- Supplementary Table 2.pdf
- Supplementary Table 3.pdf
- Supplementary Table 4.pdf
- Supplementary Table 5.pdf
